# Supplementary material for: Potential Use of Deep-Sea Sediment Bacteria for Oil Spill Biodegradation: A Laboratory Simulation
Source: Microorganisms. 2022 Aug 10;10(8):1616. doi: 10.3390/microorganisms10081616 (PMC9415916; doi:10.3390/microorganisms10081616)
Supplement: Supplementary file 1 [file microorganisms-10-01616-s001.zip]

Archive with 1 entries (1 files):
- microorganisms-1826816-supplementary.pdf
